# Supplementary material for: Anticonvulsant Action and Long-Term Effects of Chronic Cannabidiol Treatment in the Rat Pentylenetetrazole-Kindling Model of Epilepsy
Source: Biomedicines. 2022 Jul 28;10(8):1811. doi: 10.3390/biomedicines10081811 (PMC9405483; doi:10.3390/biomedicines10081811)
Supplement: Supplementary file 1 [file biomedicines-10-01811-s001.zip]

Archive with 1 entries (1 files):
- biomedicines-1803265-SI.pdf
